# Supplementary material for: A survey of factors influencing the intention to undergo genetic testing in patients with cardiovascular disease in Japan
Source: J Genet Couns. 2026 Apr 24;35:e70213. doi: 10.1002/jgc4.70213 (PMC13107365; doi:10.1002/jgc4.70213)
Supplement: Supplementary file 1 — Tables S1–S3 [file JGC4-35-0-s001.xlsx]

## Sheet: S1
Table S1. Self-reported physician-diagnosed cardiovascular conditions (N=748)
Condition	n	%
Heart failure	82	11
Cardiomyopathy	45	6
Angina pectoris	145	19.4
Myocardial infarction	113	15.1
Arrhythmia	351	46.9
Valvular heart disease	52	7
Congenital heart disease	38	5.1
Ischemic stroke (cerebral infarction)	67	9
Hemorrhagic stroke (intracerebral hemorrhage/subarachnoid hemorrhage)	54	7.2
Transient ischemic attack	21	2.8
Peripheral vascular disease	23	3.1
Pulmonary thromboembolism	16	2.1
Aortic disease (e.g., aortic dissection/aneurysm)	44	5.9
Pulmonary hypertension	24	3.2
Hypertension	219	29.3
Other	10	1.3
Note: Multiple selections were permitted; percentages are calculated using N=748 as the denominator. “Other” responses were not further categorized.

## Sheet: S2
Table S2. Sensitivity analyses stratified by cardiovascular condition group (N=748)
Standardized regression coefficients (β) with p-values.
(A) Outcome: Perceived usefulness (summed score of Usefulness A–C; 3–15)
Predictor	Overall (N=748)		Proxy-defined predominant monogenic component (N=418)		Acquired/multifactorial only (N=330)
	β	P value	β	P value	β	P value
Genomic knowledge (GK)	0.324	<.001	0.366	<.001	0.261	<.001
Health numeracy (HN)	-0.073	0.054	-0.116	0.019	-0.008	0.896
R²		0.092		0.117		0.066
(B) Outcome: Perceived fear
Predictor	Overall (N=748)		Proxy-defined predominant monogenic component (N=418)		Acquired/multifactorial only (N=330)
	β	P value	β	P value	β	P value
Genomic knowledge (GK)	-0.005	0.9	0.002	0.969	-0.028	0.643
Health numeracy (HN)	-0.023	0.562	-0.072	0.169	0.057	0.347
R²		0.001		0.005		0.003
(C) Outcome: Intention A
Predictor	Overall (N=748)		Proxy-defined predominant monogenic component (N=418)		Acquired/multifactorial only (N=330)
	β	P value	β	P value	β	P value
Genomic knowledge (GK)	0.048	0.157	0.036	0.431	0.065	0.203
Health numeracy (HN)	-0.043	0.188	-0.041	0.345	-0.05	0.315
Perceived usefulness	0.561	<.001	0.557	<.001	0.563	<.001
Perceived fear	-0.146	<.001	-0.172	<.001	-0.11	0.016
R²		0.339		0.344		0.335
(D) Outcome: Intention B
Predictor	Overall (N=748)		Proxy-defined predominant monogenic component (N=418)		Acquired/multifactorial only (N=330)
	β	P value	β	P value	β	P value
Genomic knowledge (GK)	0.127	<.001	0.071	0.141	0.197	<.001
Health numeracy (HN)	0.07	0.038	0.068	0.136	0.071	0.163
Perceived usefulness	0.454	<.001	0.466	<.001	0.445	<.001
Perceived fear	-0.068	0.032	-0.066	0.123	-0.065	0.164
R²	0.271		0.255		0.302
Notes:
β = standardized coefficients. All models estimated using linear regression (ENTER method; listwise deletion).
“Proxy-defined predominant monogenic component” refers to participants reporting heart failure and/or cardiomyopathy and/or arrhythmia; “acquired/multifactorial only” refers to participants reporting none of these conditions.

## Sheet: S3
Table S3. Health numeracy items
	Question items	Options	Correct answer
Q1.	A doctor said that the higher the percentage (%) of blockage in the coronary arteries (the blood vessels of the heart), the higher the risk of a heart attack. Which percentage (%) indicates the highest likelihood of having a heart attack?	33%, 50%, 75%, 98%, Not sure	0.98
Q2.	Person D needs to take 40 mg of a medication each day. One tablet contains 20 mg. If 12 tablets remain in the bottle, for how many days will the remaining medication last?	2 days, 4 days, 6 days, 8 days, Not sure	6 days
Q3.	If the probability of developing a disease is 20 out of 100 people, what percentage (%) probability is this equivalent to?	2%, 10%, 20%, 40%, Not sure	0.2
Q4.	If Person F’s risk of developing a disease is 1/100, and Person G’s risk is twice as high as Person F’s, what is Person G’s risk of developing the disease?	1/10, 1/50, 1/200, 1/1,000, Not sure	1/50
Q5.	Person J will start taking a medication for high blood pressure. The probability of a serious side effect is 0.5%. If 1,000 people take this medication, about how many people would be expected to experience a serious side effect?	1 person, 5 people, 50 people, 500 people, Not sure	5 people
Q6.	Person R will start taking a medication. The graph below shows the risk of side effects associated with this medication. What is the probability that Person R will experience a side effect?	1%, 5%, 10%, 25%, Not sure	0.1
